# Supplementary material for: Revealing Intra- and Intermolecular Interactions Determining Physico-Chemical Features of Selected Quinolone Carboxylic Acid Derivatives
Source: Molecules. 2022 Apr 1;27(7):2299. doi: 10.3390/molecules27072299 (PMC9000753; doi:10.3390/molecules27072299)
Supplement: Supplementary file 1 [file molecules-27-02299-s001.zip]

Archive with 1 entries (1 files):
- molecules-1647898-supplementary.pdf
